# Supplementary material for: The Impact of “The Magic Glasses Opisthorchiasis” on Schoolchildren’s Knowledge, Attitudes and Practices Surrounding Opisthorchis viverrini in the Lower Mekong Basin, a Cluster-Randomised Controlled Trial
Source: Trop Med Infect Dis. 2026 Jun 24;11(7):174. doi: 10.3390/tropicalmed11070174 (PMC13417138; doi:10.3390/tropicalmed11070174)
Supplement: Supplementary file 1 [file tropicalmed-11-00174-s001.zip]

Archive with 3 entries (3 files):
- Supp 3. KAP CONSORT  2025 editable checklist.pdf
- Supp 1. Published research protocol O'Connor et al..pdf
- Supp 2. OV KAP questionnaire scoring.pdf
